# Supplementary material for: Genomic Resources for Darters (Percidae: Etheostominae) Provide Insight into Postzygotic Barriers Implicated in Speciation
Source: Mol Biol Evol. 2019 Nov 5;37(3):711–29. doi: 10.1093/molbev/msz260 (PMC7038671; doi:10.1093/molbev/msz260)
Supplement: msz260_Supplementary_Data [file msz260_supplementary_data.zip]

Archive with 2 entries (2 files):
- SupplementaryTables7-9.xlsx
- SupplementaryMaterial_MBE.pdf
