# Supplementary material for: Genomic Resources for Darters (Percidae: Etheostominae) Provide Insight into Postzygotic Barriers Implicated in Speciation
Source: Mol Biol Evol. 2019 Nov 5;37(3):711–29. doi: 10.1093/molbev/msz260 (PMC7038671; doi:10.1093/molbev/msz260)
Supplement: msz260_Supplementary_Data [file msz260_supplementary_data.zip › SupplementaryTables7-9.xlsx]

## Sheet: SuppTable7_Dxy_outlier_genes
Supplementary Table 7. Genes in the orangethroat darter genome annotation falling within 20 kb of all 50 kb Dxy outlier windows (Dxy values above the 99th percentile, 0.0407). The linkage group (LG), Dxy value, Dxy window start and stop position, gene start and stop positions, Transcript ID assigned by Maker, Gene ID predicted by BLAST, and functional gene description are provided for each Dxy ou…
LG	Dxy	Dxy outlier start bp	Dxy outlier end bp	Gene start	Gene end	Transcript ID	Gene ID	Description
1	0.0473479	30150001	30200000	NA	NA
3	0.0520079	34000001	34050000	33982808	34007039	Espec16186	tcf7l1b	Transcription factor 7-like 1-B (Danio rerio)
				34011647	34035716	Espec15129	rny2	Ribonuclease Y 2 (Bdellovibrio bacteriovorus)
				34039686	34052282	Espec16187	ACTR1B	Beta-centractin (Bos taurus)
				34056570	34060880	Espec16188	MARCH5	E3 ubiquitin-protein ligase (Danio rerio)
4	0.0482165	200001	250000	178104	210107	Espec15826	Htr2a	5-hydroxytryptamine receptor 2A (Rattus norvegicus)
4	0.0598846	2050001	2100000	NA	NA
4	0.0495084	33800001	33850000	33801970	33824846	Espec16489	ALN	Allantoinase, mitochondrial (Lithobates catesbeiana)
5	0.0491878	30750001	30800000	NA	NA
6	0.04092	14800001	14850000	14764787	14780732	Espec09722	MAN1C1	Mannosyl-oligosaccharide 1,2-alpha-mannosidase IC (Homo sapiens)
				14822062	14867484	Espec09723	""	""
9	0.0483871	5650001	5700000	5649022	5718611	Espec15721	PDE4DIP	Myomegalin (Homo sapiens)
9	0.0806452	30600001	30650000	30524064	30580720	Espec15049	DSG2	Desmoglein-2 (Homo sapiens)
				30582523	30587652	Espec17373	Thegl	Testicular haploid expressed gene protein-like (Mus musculus)
				30591814	30592270	Espec17374	kmt5aa	N-lysine methyltransferase KMT5A-A (Danio rerio)
9	0.040425	33650001	33700000	NA	NA
10	0.0564516	8900001	8950000	8906874	8930168	Espec04147	EPHX2	Bifunctional epoxide hydrolase 2 (Homo sapiens)
				8941578	8941958	Espec04148	Gtf2ird2	General transcription factor II-I repeat domain-containing protein 2 (Mus musculus)
				8941992	8942223	Espec04149	EPM2AIP1	EPM2A-interacting protein 1 (Homo sapiens)
				8942330	8942830	Espec04150	GTF2IRD2	General transcription factor II-I repeat domain-containing protein 2A (Homo sapiens)
12	0.0423998	4800001	4850000	4723545	4780335	Espec14469	Cntnap4	Contactin-associated
				4784173	4854328	Espec14470	Cntnap5b	Contactin-associated protein like 5-2 (Rattus norvegicus)
13	0.0516129	9500001	9550000	9493020	9583551	Espec08916	DDC	Aromatic-L-amino-acid decarboxylase (Cavia porcellus)
				9555744	9602722	Espec08917	mrpl22	39S ribosomal protein L22, mitochondrial (Xenopus tropicalis)
13	0.0434484	27600001	27650000	27597325	27603353	Espec03513	ccdc61	Coiled-coil domain-containing protein 61 (Danio rerio)
				27603023	27630839	Espec03512	ATRX	Transcriptional regulator ATRX (Homo sapiens)
				27632187	27646985	Espec03511	PLS3	Plastin-3 (Homo sapiens)
				27650133	27656521	Espec03510	nuoN	NADH-quinone oxidoreductase subunit N (Desulforudis audaxviator (strain MP104C))
15	0.0489899	23100001	23150000	23111619	23112040	Espec14667	CG3107	Presequence protease, mitochondrial (Drosophila melanogaster)
18	0.0531915	4850001	4900000	4814866	4840018	Espec09542	snx14	Sorting nexin-14 (Danio rerio)
				4849815	4860333	Espec09543	Syncrip	Heterogeneous nuclear ribonucleoprotein Q (Mus musculus)
				4866434	4879702	Espec09544	Bub1	Mitotic checkpoint serine/threonine-protein kinase (Mus musculus)
				4882654	4888335	Espec09545	GLO1	Lactoylglutathione lyase (Macaca fascicularis)
18	0.0424134	17950001	18000000	17882722	17934146	Espec14297	LAMA4	Laminin subunit alpha-4 (Homo sapiens)
21	0.0507766	3250001	3300000	3239618	3244767	Espec13115	Mrpl38	39S ribosomal protein L38, mitochondrial (Mus musculus)
				3245053	3252131	Espec13116	Trim65	Tripartite motif-containing protein 65 (Mus musculus)
				3252811	3269310	Espec13117	WBP2	WW domain-binding protein 2 (Homo sapiens)
				3262432	3282525	Espec13118	UNC13D	Protein unc-13 homolog D (Homo sapiens)
				3284382	3293033	Espec13119	UNK	RING finger protein unkempt homolog (Canis lupus familiaris)
				3293886	3300663	Espec13120	TGas113e22.1	Histone H3.3 (Xenopus tropicalis)
				3294096	3345436	Espec13121	ITGB4	Integrin beta-4 (Homo sapiens)
				3305677	3311132	Espec13122	TRIM39	E3 ubiquitin-protein ligase (Homo sapiens)
21	0.0613365	8150001	8200000	8219754	8219998	Espec17235	GTF2IRD2B	General transcription factor II-I repeat domain-containing protein 2B (Homo sapiens)
21	0.0435484	12050001	12100000	12055307	12067402	Espec00017	Ank3	Ankyrin-3 (Mus musculus)
				12108466	12110889	Espec00018	" "	" "
22	0.0446886	4600001	4650000	4604352	4643714	Espec03485	CDH20	Cadherin-20 (Gallus gallus)
22	0.0503072	7700001	7750000	7691327	7699335	Espec03430	ca1	Carbonic anhydrase 1 (Chionodraco hamatus)
				7699495	7707426	Espec03429	C8orf59	Uncharacterized protein C8orf59 homolog (Mus musculus)
				7736699	7752663	Espec03428	RALYL	RNA-binding Raly-like protein (Homo sapiens)
24	0.0413146	15650001	15700000	15656066	15669731	Espec15414	carm1	Histone-arginine methyltransferase CARM1 (Danio rerio)
				15703604	15737705	Espec15413	F13A1	Coagulation factor XIII A chain (Homo sapiens)
				15718042	15723168	Espec15411	""	""
				15718502	15737334	Espec14380	""	""

## Sheet: SuppTable8_Enriched_GO_terms
Supplementary Table 8. Enriched GO terms and associated P-values obtained from a Fisher's exact test using PANTHER.
GO Term ID	Biological Process	P-value
GO:0035678	neuromast hair cell morphogenesis	0.00316
GO:0090344	negative regulation of cell aging	0.00316
GO:0001174	transcriptional start site selection at RNA polymerase II promoter	0.00316
GO:0001173	DNA-templated transcriptional start site selection	0.00316
GO:0070934	CRD-mediated mRNA stabilization	0.00473
GO:0010456	cell proliferation in dorsal spinal cord	0.00473
GO:0015670	carbon dioxide transport	0.0063
GO:0090342	regulation of cell aging	0.0063
GO:0033146	regulation of intracellular estrogen receptor signaling pathway	0.00787
GO:0051754	meiotic sister chromatid cohesion, centromeric	0.00787
GO:0051639	actin filament network formation	0.00787
GO:0045144	meiotic sister chromatid segregation	0.00944
GO:0033143	regulation of intracellular steroid hormone receptor signaling pathway	0.00944
GO:0060847	endothelial cell fate specification	0.00944
GO:0050957	equilibrioception	0.00944
GO:0051177	meiotic sister chromatid cohesion	0.00944
GO:0061983	meiosis II cell cycle process	0.011
GO:0007135	meiosis II	0.011
GO:0035284	brain segmentation	0.011
GO:0035283	central nervous system segmentation	0.011
GO:0070601	centromeric sister chromatid cohesion	0.011
GO:0048742	regulation of skeletal muscle fiber development	0.011
GO:0090140	regulation of mitochondrial fission	0.011
GO:0019755	one-carbon compound transport	0.011
GO:0045600	positive regulation of fat cell differentiation	0.011
GO:0045598	regulation of fat cell differentiation	0.0126
GO:0031581	hemidesmosome assembly	0.0126
GO:0072378	blood coagulation, fibrin clot formation	0.0126
GO:0072376	protein activation cascade	0.0126
GO:0007044	cell-substrate junction assembly	0.0141
GO:0042539	hypotonic salinity response	0.0141
GO:2000766	negative regulation of cytoplasmic translation	0.0141
GO:0035247	peptidyl-arginine omega-N-methylation	0.0141
GO:0019919	peptidyl-arginine methylation, to asymmetrical-dimethyl arginine	0.0141
GO:0050885	neuromuscular process controlling balance	0.0141
GO:0051123	RNA polymerase II preinitiation complex assembly	0.0141
GO:0006971	hypotonic response	0.0141
GO:0071679	commissural neuron axon guidance	0.0157
GO:0006491	N-glycan processing	0.0157
GO:0016203	muscle attachment	0.0157
GO:0035246	peptidyl-arginine N-methylation	0.0157
GO:0097352	autophagosome maturation	0.0157
GO:0060839	endothelial cell fate commitment	0.0157
GO:0060122	inner ear receptor cell stereocilium organization	0.0172
GO:0060117	auditory receptor cell development	0.0188
GO:0010830	regulation of myotube differentiation	0.0188
GO:0009651	response to salt stress	0.0188
GO:0021680	cerebellar Purkinje cell layer development	0.0188
GO:0051865	protein autoubiquitination	0.0203
GO:0018149	peptide cross-linking	0.0203
GO:0007094	mitotic spindle assembly checkpoint	0.0219
GO:0034969	histone arginine methylation	0.0219
GO:0018216	peptidyl-arginine methylation	0.0219
GO:0071174	mitotic spindle checkpoint	0.0219
GO:0071173	spindle assembly checkpoint	0.0219
GO:0045841	negative regulation of mitotic metaphase/anaphase transition	0.0219
GO:0031577	spindle checkpoint	0.0219
GO:2000816	negative regulation of mitotic sister chromatid separation	0.0234
GO:0033048	negative regulation of mitotic sister chromatid segregation	0.0234
GO:0033046	negative regulation of sister chromatid segregation	0.0234
GO:0060841	venous blood vessel development	0.0234
GO:0048641	regulation of skeletal muscle tissue development	0.0234
GO:1902100	negative regulation of metaphase/anaphase transition of cell cycle	0.0234
GO:0035675	neuromast hair cell development	0.025
GO:0051985	negative regulation of chromosome segregation	0.025
GO:1905819	negative regulation of chromosome separation	0.025
GO:2000765	regulation of cytoplasmic translation	0.0265
GO:0050905	neuromuscular process	0.0265
GO:0051153	regulation of striated muscle cell differentiation	0.0265
GO:0051147	regulation of muscle cell differentiation	0.0265
GO:0033627	cell adhesion mediated by integrin	0.0265
GO:0048255	mRNA stabilization	0.0265
GO:0070897	transcription preinitiation complex assembly	0.0281
GO:0030282	bone mineralization	0.0281
GO:0050974	detection of mechanical stimulus involved in sensory perception	0.0281
GO:0006970	response to osmotic stress	0.0281
GO:0043489	RNA stabilization	0.0281
GO:0072148	epithelial cell fate commitment	0.0296
GO:1902373	negative regulation of mRNA catabolic process	0.0296
GO:0045839	negative regulation of mitotic nuclear division	0.0296
GO:0021695	cerebellar cortex development	0.0296
GO:0016202	regulation of striated muscle tissue development	0.0311
GO:0042491	inner ear auditory receptor cell differentiation	0.0311
GO:0045446	endothelial cell differentiation	0.00201
GO:0015669	gas transport	0.0327
GO:1902369	negative regulation of RNA catabolic process	0.0327
GO:1901861	regulation of muscle tissue development	0.0327
GO:1903312	negative regulation of mRNA metabolic process	0.0342
GO:0010821	regulation of mitochondrion organization	0.0342
GO:0030071	regulation of mitotic metaphase/anaphase transition	0.0342
GO:0060563	neuroepithelial cell differentiation	0.0342
GO:0001885	endothelial cell development	0.0357
GO:0051784	negative regulation of nuclear division	0.0357
GO:0006367	transcription initiation from RNA polymerase II promoter	0.0357
GO:1902099	regulation of metaphase/anaphase transition of cell cycle	0.0357
GO:0010965	regulation of mitotic sister chromatid separation	0.0372
GO:0048886	neuromast hair cell differentiation	0.0372
GO:0051209	release of sequestered calcium ion into cytosol	0.0372
GO:0042632	cholesterol homeostasis	0.0388
GO:0055092	sterol homeostasis	0.0388
GO:1905818	regulation of chromosome separation	0.0388
GO:0033047	regulation of mitotic sister chromatid segregation	0.0403
GO:0061351	neural precursor cell proliferation	0.0403
GO:0051283	negative regulation of sequestering of calcium ion	0.0403
GO:0003158	endothelium development	0.00318
GO:0050982	detection of mechanical stimulus	0.0418
GO:0048634	regulation of muscle organ development	0.0418
GO:0050906	detection of stimulus involved in sensory perception	0.0418
GO:0031214	biomineral tissue development	0.0433
GO:0097553	calcium ion transmembrane import into cytosol	0.0433
GO:0045815	positive regulation of gene expression, epigenetic	0.0433
GO:0060402	calcium ion transport into cytosol	0.0433
GO:0061512	protein localization to cilium	0.0448
GO:0018195	peptidyl-arginine modification	0.0448
GO:0060119	inner ear receptor cell development	0.0478
GO:0033045	regulation of sister chromatid segregation	0.0478
GO:0070192	chromosome organization involved in meiotic cell cycle	0.0478
GO:0002064	epithelial cell development	0.0095
GO:0065004	protein-DNA complex assembly	0.0122
GO:0071824	protein-DNA complex subunit organization	0.0169
GO:0030902	hindbrain development	0.0172
GO:0030855	epithelial cell differentiation	0.00498
GO:0048667	cell morphogenesis involved in neuron differentiation	0.00189
GO:0007156	homophilic cell adhesion via plasma membrane adhesion molecules	0.0289
GO:0098742	cell-cell adhesion via plasma-membrane adhesion molecules	0.0328
GO:0032259	methylation	0.0335
GO:0010608	posttranscriptional regulation of gene expression	0.0342
GO:0000904	cell morphogenesis involved in differentiation	0.00345
GO:0007411	axon guidance	0.0401
GO:0097485	neuron projection guidance	0.0405
GO:0042493	response to drug	0.0472
GO:0007155	cell adhesion	0.00636
GO:0022610	biological adhesion	0.00636
GO:0000902	cell morphogenesis	0.00679
GO:0006325	chromatin organization	0.0194
GO:0051276	chromosome organization	0.00925
GO:0032989	cellular component morphogenesis	0.0135
GO:0031175	neuron projection development	0.0326
GO:0007420	brain development	0.0337
GO:0048666	neuron development	0.0144
GO:0060322	head development	0.0374
GO:0034622	cellular protein-containing complex assembly	0.0407
GO:0030182	neuron differentiation	0.0294
GO:0043933	protein-containing complex subunit organization	0.0299
GO:0048699	generation of neurons	0.0156
GO:0040011	locomotion	0.0306
GO:0022008	neurogenesis	0.0211
GO:0007399	nervous system development	0.00882
GO:0048468	cell development	0.0408
GO:0016043	cellular component organization	0.00312
GO:0071840	cellular component organization or biogenesis	0.00444
GO:0030154	cell differentiation	0.0429

## Sheet: SuppTable9_REVIGO_reduced_list
Supplementary Table 9. List of enriched GO terms retained by REVIGO after semantic space clustering to reduce redundancy.
GO Term ID	Biological Process	frequency	log10 p-value	uniqueness	dispensability
GO:0007155	cell adhesion	0.00544	-2.1965	0.954	0
GO:0022610	biological adhesion	0.0055	-2.1965	0.987	0
GO:0032259	methylation	0.03103	-1.475	0.983	0
GO:0040011	locomotion	0.00997	-1.5143	0.987	0
GO:0048667	cell morphogenesis involved in neuron differentiation	0.00148	-2.7235	0.41	0
GO:0071840	cellular component organization or biogenesis	0.08568	-2.3526	0.988	0
GO:0001174	transcriptional start site selection at RNA polymerase II promoter	5e-05	-2.5003	0.906	0.02
GO:0010456	cell proliferation in dorsal spinal cord	0	-2.3251	0.939	0.037
GO:0015670	carbon dioxide transport	1e-05	-2.2007	0.919	0.045
GO:0070934	CRD-mediated mRNA stabilization	1e-05	-2.3251	0.839	0.122
GO:0033143	regulation of intracellular steroid hormone receptor signaling pathway	0.00014	-2.025	0.8	0.129
GO:0061512	protein localization to cilium	0.0001	-1.3487	0.961	0.133
GO:0006491	N-glycan processing	0.00015	-1.8041	0.823	0.142
GO:0031577	spindle checkpoint	0.00048	-1.6596	0.655	0.164
GO:0006971	hypotonic response	4e-05	-1.8508	0.92	0.193
GO:0072376	protein activation cascade	0.00018	-1.8996	0.913	0.211
GO:0010608	posttranscriptional regulation of gene expression	0.00719	-1.466	0.83	0.24
GO:0018149	peptide cross-linking	0.00013	-1.6925	0.917	0.266
GO:0035246	peptidyl-arginine N-methylation	0.00015	-1.8041	0.88	0.268
GO:0051865	protein autoubiquitination	0.00016	-1.6925	0.917	0.269
GO:0019755	one-carbon compound transport	0.00013	-1.9586	0.91	0.279
GO:0051639	actin filament network formation	3e-05	-2.104	0.727	0.286
GO:0045815	positive regulation of gene expression, epigenetic	0.00014	-1.3635	0.86	0.287
GO:0015669	gas transport	0.00041	-1.4855	0.905	0.322
GO:2000766	negative regulation of cytoplasmic translation	2e-05	-1.8508	0.775	0.433
GO:0051276	chromosome organization	0.01477	-2.0339	0.7	0.454
GO:0042493	response to drug	0.00266	-1.3261	0.926	0.455
GO:0072378	blood coagulation, fibrin clot formation	3e-05	-1.8996	0.651	0.465
GO:0065004	protein-DNA complex assembly	0.002	-1.9136	0.743	0.467
GO:0045144	meiotic sister chromatid segregation	8e-05	-2.025	0.642	0.468
GO:0050885	neuromuscular process controlling balance	0.00012	-1.8508	0.783	0.47
GO:1903312	negative regulation of mRNA metabolic process	9e-05	-1.466	0.782	0.471
GO:0090344	negative regulation of cell aging	5e-05	-2.5003	0.567	0.471
GO:0097352	autophagosome maturation	8e-05	-1.8041	0.712	0.472
GO:0061351	neural precursor cell proliferation	0.00033	-1.3947	0.921	0.473
GO:0007044	cell-substrate junction assembly	0.00016	-1.8508	0.738	0.482
GO:0018195	peptidyl-arginine modification	0.00031	-1.3487	0.901	0.491
GO:0001173	DNA-templated transcriptional start site selection	5e-05	-2.5003	0.909	0.491
GO:0051209	release of sequestered calcium ion into cytosol	0.00024	-1.4295	0.687	0.492
